# Supplementary material for: The N-acetylglucosaminyltransferase Radical fringe contributes to defects in JAG1-dependent turnover and signaling of NOTCH3 CADASIL mutants
Source: J Biol Chem. 2024 Sep 19;300(10):107787. doi: 10.1016/j.jbc.2024.107787 (PMC11525139; doi:10.1016/j.jbc.2024.107787)
Supplement: Table S3 [file mmc2.xlsx]

## Sheet: title
Table S3
MS/MS spectrum of the O-fucose glycan in NOTCH3 EGFr4

## Sheet: Un-O-Fuc; Un-O-Glc
Un-O-Fuc; Un-O-Glc
#	a calc.	b calc.	b-18 calc.	b++ calc.	Seq.	y calc.	y++ calc.	#
1	110.071	138.066	120.056	69.5367	H			13
2	167.093	195.088	177.077	98.0475	G	1282.58	641.796	12
3	224.114	252.109	234.099	126.558	G	1225.56	613.285	11
4	325.162	353.157	335.146	177.082	T	1168.54	584.774	10
5	485.192	513.187	495.177	257.097	C	1067.49	534.251	9
6	598.277	626.271	608.261	313.639	L	907.463	454.235	8
7	728.314	756.309	738.299	378.658	N	794.379	397.693	7
8	829.362	857.357	839.346	429.182	T	664.341	332.674	6
9	926.415	954.41	936.399	477.709	P	563.294	282.15	5
10	983.436	1011.43	993.421	506.219	G	466.241	233.624	4
11	1070.47	1098.46	1080.45	549.735	S	409.219	205.113	3
12	1217.54	1245.53	1227.52	623.269	F	322.187	161.597	2
13					R	175.119	88.0631	1

## Sheet: O-Fuc; Un-O-Glc
O-Fuc; Un-O-Glc
#	a calc.	b calc.	b-18 calc.	b++ calc.	Seq.	y calc.	y++ calc.	#
1	110.071	138.066	120.056	69.5367	H			13
2	167.093	195.088	177.077	98.0475	G	1428.64	714.825	12
3	224.114	252.109	234.099	126.558	G	1371.62	686.314	11
4	471.22	499.215	481.204	250.111	T	1314.6	657.803	10
5	631.25	659.245	641.235	330.126	C	1067.49	534.251	9
6	744.335	772.329	754.319	386.668	L	907.463	454.235	8
7	874.372	902.367	884.357	451.687	N	794.379	397.693	7
8	975.42	1003.41	985.404	502.211	T	664.341	332.674	6
9	1072.47	1100.47	1082.46	550.737	P	563.294	282.15	5
10	1129.49	1157.49	1139.48	579.248	G	466.241	233.624	4
11	1216.53	1244.52	1226.51	622.764	S	409.219	205.113	3
12	1363.59	1391.59	1373.58	696.298	F	322.187	161.597	2
13					R	175.119	88.0631	1

## Sheet: O-Fuc-GlcNAc; Un-O-Glc
O-Fuc-GlcNAc; Un-O-Glc
#	a calc.	b calc.	b-18 calc.	b++ calc.	Seq.	y calc.	y++ calc.	#
1	110.071	138.066	120.056	69.5367	H			13
2	167.093	195.088	177.077	98.0475	G	1631.72	816.365	12
3	224.114	252.109	234.099	126.558	G	1574.7	787.854	11
4	674.299	702.294	684.284	351.651	T	1517.68	759.343	10
5	834.33	862.325	844.314	431.666	C	1067.49	534.251	9
6	947.414	975.409	957.398	488.208	L	907.463	454.235	8
7	1077.45	1105.45	1087.44	553.227	N	794.379	397.693	7
8	1178.5	1206.49	1188.48	603.751	T	664.341	332.674	6
9	1275.55	1303.55	1285.54	652.277	P	563.294	282.15	5
10	1332.57	1360.57	1342.56	680.788	G	466.241	233.624	4
11	1419.61	1447.6	1429.59	724.304	S	409.219	205.113	3
12	1566.67	1594.67	1576.66	797.838	F	322.187	161.597	2
13					R	175.119	88.0631	1

## Sheet: O-Fuc-GlcNAc-Gal; Un-O-Glc
O-Fuc-GlcNAc-Gal; Un-O-Glc
#	a calc.	b calc.	b-18 calc.	b++ calc.	Seq.	y calc.	y++ calc.	#
1	110.071	138.066	120.056	69.5367	H			13
2	167.093	195.088	177.077	98.0475	G	1793.77	897.391	12
3	224.114	252.109	234.099	126.558	G	1736.75	868.88	11
4	836.352	864.347	846.336	432.677	T	1679.73	840.37	10
5	996.383	1024.38	1006.37	512.692	C	1067.49	534.251	9
6	1109.47	1137.46	1119.45	569.234	L	907.463	454.235	8
7	1239.5	1267.5	1249.49	634.253	N	794.379	397.693	7
8	1340.55	1368.55	1350.54	684.777	T	664.341	332.674	6
9	1437.61	1465.6	1447.59	733.304	P	563.294	282.15	5
10	1494.63	1522.62	1504.61	761.814	G	466.241	233.624	4
11	1581.66	1609.65	1591.64	805.33	S	409.219	205.113	3
12	1728.73	1756.72	1738.71	878.865	F	322.187	161.597	2
13					R	175.119	88.0631	1

## Sheet: O-Fuc-GlcNAc-Gal-NeuAc;Un-O-Glc
O-Fuc-GlcNAc-Gal-NeuAc;Un-O-Glc
#	a calc.	b calc.	b-18 calc.	b++ calc.	Seq.	y calc.	y++ calc.	#
1	110.071	138.066	120.056	69.5367	H			13
2	167.093	195.088	177.077	98.0475	G	2084.87	1042.94	12
3	224.114	252.109	234.099	126.558	G	2027.85	1014.43	11
4	1127.45	1155.44	1137.43	578.225	T	1970.83	985.917	10
5	1287.48	1315.47	1297.46	658.24	C	1067.49	534.251	9
6	1400.56	1428.56	1410.55	714.782	L	907.463	454.235	8
7	1530.6	1558.59	1540.58	779.801	N	794.379	397.693	7
8	1631.65	1659.64	1641.63	830.325	T	664.341	332.674	6
9	1728.7	1756.7	1738.68	878.851	P	563.294	282.15	5
10	1785.72	1813.72	1795.71	907.362	G	466.241	233.624	4
11	1872.75	1900.75	1882.74	950.878	S	409.219	205.113	3
12	2019.82	2047.82	2029.81	1024.41	F	322.187	161.597	2
13					R	175.119	88.0631	1

## Sheet: Un-O-Fuc; O-Glc
Un-O-Fuc; O-Glc
#	a calc.	b calc.	b-18 calc.	b++ calc.	Seq.	y calc.	y++ calc.	#
1	110.071	138.066	120.056	69.5367	H			13
2	167.093	195.088	177.077	98.0475	G	1444.64	722.822	12
3	224.114	252.109	234.099	126.558	G	1387.62	694.312	11
4	325.162	353.157	335.146	177.082	T	1330.59	665.801	10
5	485.192	513.187	495.177	257.097	C	1229.55	615.277	9
6	598.277	626.271	608.261	313.639	L	1069.52	535.262	8
7	728.314	756.309	738.299	378.658	N	956.432	478.72	7
8	829.362	857.357	839.346	429.182	T	826.394	413.701	6
9	926.415	954.41	936.399	477.709	P	725.346	363.177	5
10	983.436	1011.43	993.421	506.219	G	628.294	314.651	4
11	1232.52	1260.52	1242.51	630.762	S	571.272	286.14	3
12	1379.59	1407.58	1389.57	704.296	F	322.187	161.597	2
13					R	175.119	88.0631	1

## Sheet: O-Fuc; O-Glc
O-Fuc; O-Glc
#	a calc.	b calc.	b-18 calc.	Seq.	y calc.	y++ calc.	#
1	110.071	138.066	120.056	H			13
2	167.093	195.088	177.077	G	1590.7	795.851	12
3	224.114	252.109	234.099	G	1533.67	767.341	11
4	471.22	499.215	481.204	T	1476.65	738.83	10
5	631.25	659.245	641.235	C	1229.55	615.277	9
6	744.335	772.329	754.319	L	1069.52	535.262	8
7	874.372	902.367	884.357	N	956.432	478.72	7
8	975.42	1003.41	985.404	T	826.394	413.701	6
9	1072.47	1100.47	1082.46	P	725.346	363.177	5
10	1129.49	1157.49	1139.48	G	628.294	314.651	4
11	1378.58	1406.57	1388.56	S	571.272	286.14	3
12	1525.65	1553.64	1535.63	F	322.187	161.597	2
13				R	175.119	88.0631	1

## Sheet: O-Fuc-GlcNAc; O-Glc
O-Fuc-GlcNAc; O-Glc
#	a calc.	b calc.	b-18 calc.	Seq.	y calc.	y++ calc.	#
1	110.071	138.066	120.056	H			13
2	167.093	195.088	177.077	G	1793.77	897.391	12
3	224.114	252.109	234.099	G	1736.75	868.88	11
4	674.299	702.294	684.284	T	1679.73	840.37	10
5	834.33	862.325	844.314	C	1229.55	615.277	9
6	947.414	975.409	957.398	L	1069.52	535.262	8
7	1077.45	1105.45	1087.44	N	956.432	478.72	7
8	1178.5	1206.49	1188.48	T	826.394	413.701	6
9	1275.55	1303.55	1285.54	P	725.346	363.177	5
10	1332.57	1360.57	1342.56	G	628.294	314.651	4
11	1581.66	1609.65	1591.64	S	571.272	286.14	3
12	1728.73	1756.72	1738.71	F	322.187	161.597	2
13				R	175.119	88.0631	1

## Sheet: O-Fuc-GlcNAc-Gal; O-Glc
O-Fuc-GlcNAc-Gal; O-Glc
#	a calc.	b calc.	b-18 calc.	Seq.	y calc.	y++ calc.	#
1	110.071	138.066	120.056	H			13
2	167.093	195.088	177.077	G	1955.83	978.417	12
3	224.114	252.109	234.099	G	1898.81	949.907	11
4	836.352	864.347	846.336	T	1841.78	921.396	10
5	996.383	1024.38	1006.37	C	1229.55	615.277	9
6	1109.47	1137.46	1119.45	L	1069.52	535.262	8
7	1239.5	1267.5	1249.49	N	956.432	478.72	7
8	1340.55	1368.55	1350.54	T	826.394	413.701	6
9	1437.61	1465.6	1447.59	P	725.346	363.177	5
10	1494.63	1522.62	1504.61	G	628.294	314.651	4
11	1743.71	1771.71	1753.7	S	571.272	286.14	3
12	1890.78	1918.77	1900.76	F	322.187	161.597	2
13				R	175.119	88.0631	1

[truncated: 1 more sheets: O-Fuc-GlcNAc-Gal-NeuAc; O-Glc]
