# Supplementary material for: The N-acetylglucosaminyltransferase Radical fringe contributes to defects in JAG1-dependent turnover and signaling of NOTCH3 CADASIL mutants
Source: J Biol Chem. 2024 Sep 19;300(10):107787. doi: 10.1016/j.jbc.2024.107787 (PMC11525139; doi:10.1016/j.jbc.2024.107787)
Supplement: Table S4 [file mmc3.xlsx]

## Sheet: Sheet1
Table S4
MS/MS spectrum of the O-fucose glycan in NOTCH3 EGFr11

## Sheet: EGFr11 Un-O-fuc
Un-O-Fuc
#	a calc.	b calc.	b-18 calc.	Seq.	y calc.	y++ calc.	#
1	87.0553	115.05	97.0396	N			8
2	215.114	243.109	225.098	Q	879.399	440.203	7
3	286.151	314.146	296.135	A	751.34	376.174	6
4	387.199	415.194	397.183	T	680.303	340.655	5
5	547.229	575.224	557.214	C	579.255	290.131	4
6	660.313	688.308	670.298	L	419.225	210.116	3
7	791.335	819.33	801.32	D	306.141	153.574	2
8				R	175.119	88.0631	1

## Sheet: EGFr11 O-fuc
O-Fuc
#	a calc.	b calc.	b-18 calc.	Seq.	y calc.	y++ calc.	#
1	87.0553	115.05	97.0396	N			8
2	215.114	243.109	225.098	Q	1025.46	513.232	7
3	286.151	314.146	296.135	A	897.398	449.203	6
4	533.257	561.251	543.241	T	826.361	413.684	5
5	693.287	721.282	703.272	C	579.255	290.131	4
6	806.371	834.366	816.356	L	419.225	210.116	3
7	937.393	965.388	947.378	D	306.141	153.574	2
8				R	175.119	88.0631	1

## Sheet: EGFr11 O-fuc-GlcNAc
O-Fuc-GlcNAc
#	a calc.	b calc.	b-18 calc.	Seq.	y calc.	y++ calc.	#
1	87.0553	115.05	97.0396	N			8
2	215.114	243.109	225.098	Q	1228.54	614.772	7
3	286.151	314.146	296.135	A	1100.48	550.742	6
4	736.336	764.331	746.32	T	1029.44	515.224	5
5	896.367	924.361	906.351	C	579.255	290.131	4
6	1009.45	1037.45	1019.43	L	419.225	210.116	3
7	1140.47	1168.47	1150.46	D	306.141	153.574	2
8				R	175.119	88.0631	1

## Sheet: EGFr11 O-fuc-GlcNAc-Gal
O-Fuc-GlcNAc-Gal
#	a calc.	b calc.	b-18 calc.	Seq.	y calc.	y++ calc.	#
1	87.0553	115.05	97.0396	N			8
2	215.114	243.109	225.098	Q	1390.59	695.798	7
3	286.151	314.146	296.135	A	1262.53	631.769	6
4	898.389	926.384	908.373	T	1191.49	596.25	5
5	1058.42	1086.41	1068.4	C	579.255	290.131	4
6	1171.5	1199.5	1181.49	L	419.225	210.116	3
7	1302.53	1330.52	1312.51	D	306.141	153.574	2
8				R	175.119	88.0631	1

## Sheet: EGFr11 O-fuc-GlcNAc-Gal-NeuAc
O-Fuc-GlcNAc-Gal-NeuAc
#	a calc.	b calc.	b-18 calc.	Seq.	y calc.	y++ calc.	#
1	87.0553	115.05	97.0396	N			8
2	215.114	243.109	225.098	Q	1681.68	841.346	7
3	286.151	314.146	296.135	A	1553.63	777.317	6
4	1189.48	1217.48	1199.47	T	1482.59	741.798	5
5	1349.51	1377.51	1359.5	C	579.255	290.131	4
6	1462.6	1490.59	1472.58	L	419.225	210.116	3
7	1593.62	1621.62	1603.61	D	306.141	153.574	2
8				R	175.119	88.0631	1
